# Supplementary material for: Effects of Sodium-Glucose Cotransporter-2 Inhibitors on Body Composition and Fluid Status in Cardiovascular Rehabilitation Patients with Coronary Artery Disease and Heart Failure
Source: Medicina (Kaunas). 2024 Dec 21;60(12):2096. doi: 10.3390/medicina60122096 (PMC11677857; doi:10.3390/medicina60122096)
Supplement: Supplementary file 1 [file medicina-60-02096-s001.zip]

Archive with 1 entries (1 files):
- medicina-3358703-supplementary.pdf
